# Supplementary material for: Regulation of tomato fruit elongation by transcription factor BZR1.7 through promotion of SUN gene expression
Source: Hortic Res. 2022 May 26;9:uhac121. doi: 10.1093/hr/uhac121 (PMC9347012; doi:10.1093/hr/uhac121)
Supplement: Web_Material_uhac121 [file web_material_uhac121.zip]

Archive with 9 entries (9 files):
- Figure S1.pptx
- Figure S2.pptx
- Figure S3.pptx
- Figure S4.pptx
- Figure S5.pptx
- Figure S6.pptx
- Figure S7.pptx
- Figure S8.pptx
- Supporting Information clean.docx
